# Supplementary material for: Laser diagnostic investigation on flame-assisted spray synthesis of NMC811 battery materials
Source: Sci Rep. 2025 Nov 27;15:42426. doi: 10.1038/s41598-025-26673-y (PMC12660942; doi:10.1038/s41598-025-26673-y)
Supplement: Supplementary file 1 — Supplementary material 1 [file 41598_2025_26673_MOESM1_ESM.zip]

Archive with 48 entries (48 files):
- Fig1.jpg
- Fig2.jpg
- Fig3.jpg
- Fig4.jpg
- Fig5.jpg
- Fig6.jpg
- Fig7.jpg
- Fig8.jpg
- Fig9.jpg
- Fig10.jpg
- Fig11.jpg
- Fig12.jpg
- Fig13.jpg
- Fig14.jpg
- Fig15.jpg
- Fig16.jpg
- Fig17.jpg
- Fig18.jpg
- Fig19.jpg
- Fig20.jpg
- Fig21.jpg
- Fig22.jpg
- Fig23.jpg
- Fig24.jpg
- Fig25.jpg
- Fig26.jpg
- Fig27.jpg
- Fig28.jpg
- Fig29.jpg
- Fig30.jpg
- Fig31.jpg
- Fig32.jpg
- Fig33.jpg
- Fig34.jpg
- Fig35.jpg
- Fig36.jpg
- Fig37.jpg
- Fig38.jpg
- Fig39.jpg
- Fig40.jpg
- Fig41.jpg
- Fig42.jpg
- Fig43.jpg
- Fig44.jpg
- Fig45.jpg
- Fig46.jpg
- Fig47.jpg
- Fig48.jpg
